# Supplementary material for: Different Dietary Sources of Selenium Alleviate Hepatic Lipid Metabolism Disorder of Heat-Stressed Broilers by Relieving Endoplasmic Reticulum Stress
Source: Int J Mol Sci. 2023 Oct 22;24(20):15443. doi: 10.3390/ijms242015443 (PMC10607182; doi:10.3390/ijms242015443)
Supplement: Supplementary file 1 [file ijms-24-15443-s001.zip]

Archive with 2 entries (2 files):
- Caption explaining for Supplementary Figure 1.pdf
- Supporting Material.pdf
